# Supplementary material for: Biofouling of inlet pipes affects water quality in running seawater aquaria and compromises sponge cell proliferation
Source: PeerJ. 2015 Dec 7;3:e1430. doi: 10.7717/peerj.1430 (PMC4675111; doi:10.7717/peerj.1430)
Supplement: Data S1 [file peerj-03-1430-s005.xlsx]

## Sheet: Bacterial Abundance
distance from inlet pipe entrance	Bacterial abundance (per mL)
meter	old pipe	new pipe
0	734575	694725
0	725035	694725
0	729123	724653
3	673247	717784
3	663707	694234
3	659618	702084
6	557405	699141
6	545139	704592
6	569670	715495
12	362517	690964
12	340712	678698
12	392500	703229
24	374783	688238
24	335260	741389
24	331172	674609
60	219309	699141
60	236481	701866
60	194288	704592
100	171228	595564
100	197722	591476
100	192325	592839

## Sheet: Inorganic nutrients
	distance from inlet pipe entrance	WNO3	WNO2	WNH4	WPO4
	m
old pipe	0	0.85	0.01	3.65	0.03
	0	0.31	0.01	0.43	0.02
	0	0.32	0	0.74	0.02
	3	0.75	0.02	3.25	0.06
	3	0.37	0.02	1.19	0.03
	3	0.34	0	0.24	0.03
	6	0.47	0.03	0.95	0.02
	6	0.4	0.08	1.43	0.03
	6	0.41	0.02	0.39	0.02
	12	0.46	0.03	1.19	0.03
	12	0.47	0.03	0.59	0.03
	12	0.5	0.03	1.15	0.04
	24	1	0.05	2.4	0.05
	24	0.4	0.05	1.81	0.05
	24	0.47	0.06	0.62	0.03
	60	1.01	0.09	3.77	0.05
	60	0.62	0.09	0.85	0.21*
	60	0.62	0.08	0.34	0.04
	100	0.83	0.09	4.4	0.04
	100	1	0.08	1.59	0.05
	100	0.75	0.09	1.26	0.04
new pipe	0	0.37	0	0.23	0.03
	0	0.34	0	0.19	0.03
	0	0.35	0	0.16	0.03
	3	0.41	0.01	0.25	0.03
	3	0.41	0.01	0.24	0.03
	3	0.39	0.01	0.29	0.03
	6	0.32	0	0.28	0.05
	6	0.38	0	0.19	0.04
	6	0.34	0.01	0.26	0.04
	12	0.29	0	0.19	0.04
	12	0.29	0	0.2	0.03
	12	0.29	0	0.18	0.03
	24	0.28	0	0.18	0.04
	24	0.28	0	0.18	0.03
	24	0.28	0	0.22	0.04
	60	0.3	0.01	0.3	0.04
	60	0.3	0	0.18	0.03
	60	0.33	0	0.19	0.04
	100	0.53	0.05	0.55	0.06
	100	0.48	0.05	0.7	0.04
	100	0.49	0.05	0.45	0.04
